# Supplementary material for: Characterization of Thirty Germplasms of Millet Pepper (Capsicum frutescens L.) in Terms of Fruit Morphology, Capsaicinoids, and Nutritional Components
Source: Metabolites. 2025 Jan 14;15(1):47. doi: 10.3390/metabo15010047 (PMC11767324; doi:10.3390/metabo15010047)
Supplement: Supplementary file 1 [file metabolites-15-00047-s001.zip › Table S1.xlsx]

## Sheet: Sheet1
Morphological indicator measurements of fruit for the 30 millet pepper germplasms
	Fruit length (cm)	Fruit width (cm)	Flesh thickness (cm)	Fruit Stalk (cm)	Number of ventricles	Single fruit weight (g)
M1	3.90±0.34	1.20±0.10	0.10±0.02	3.11±0.25	3.40±0.52	1.88±0.18
M2	4.07±0.45	1.01±0.15	0.10±0.01	2.76±0.51	3.00±0.00	1.39±0.14
M3	3.97±0.29	1.21±0.12	0.10±0.01	3.81±0.47	2.60±0.70	1.88±0.27
M4	4.59±0.44	1.19±0.13	0.11±0.01	3.94±0.73	2.70±0.67	2.06±0.27
M5	4.24±0.37	1.24±0.21	0.14±0.04	4.02±0.53	3.10±0.32	2.45±0.39
M6	3.15±0.39	1.04±0.12	0.11±0.01	3.64±0.53	2.80±0.42	1.41±0.11
M7	3.65±0.30	0.92±0.10	0.11±0.01	3.33±0.29	2.30±0.48	1.38±0.15
M8	2.90±0.22	1.02±0.10	0.11±0.01	3.64±0.36	2.60±0.52	1.35±0.13
M9	2.98±0.24	1.02±0.12	0.11±0.02	4.20±0.51	2.60±0.70	1.26±0.08
M10	2.35±0.91	0.90±0.35	0.09±0.03	3.11±1.18	2.20±0.69	0.88±0.38
M11	4.25±0.35	1.47±0.35	0.21±0.04	3.44±0.37	2.20±0.42	3.92±0.40
M12	3.70±0.46	1.19±0.20	0.13±0.03	4.55±1.24	2.50±0.53	2.00±0.26
M13	3.21±0.22	0.88±0.15	0.10±0.01	2.70±0.43	2.10±0.32	0.98±0.19
M14	3.57±0.17	1.13±0.13	0.12±0.04	3.06±0.28	2.10±0.32	1.62±0.20
M15	3.96±0.32	1.41±0.16	0.12±0.03	4.53±0.77	2.20±0.42	2.42±0.26
M16	4.30±0.49	1.24±0.22	0.10±0.02	3.54±0.54	2.40±0.52	1.93±0.23
M17	2.28±0.13	1.16±0.17	0.10±0.01	2.58±0.25	2.00±0.00	1.80±0.29
M18	3.08±0.36	0.78±0.25	0.05±0.01	3.06±0.09	2.20±0.45	0.83±0.14
M19	3.46±0.44	0.98±0.16	0.07±0.01	3.48±0.29	2.00±0.00	1.30±0.15
M20	2.50±0.27	1.16±0.15	0.10±0.01	3.22±0.20	2.00±0.00	1.20±0.14
M21	2.98±0.18	0.68±0.08	0.07±0.01	3.28±0.26	2.20±0.45	1.03±0.17
M22	3.12±0.27	1.00±0.07	0.09±0.01	3.58±0.22	2.00±0.00	1.35±0.11
M23	3.64±0.42	1.16±0.09	0.09±0.01	3.46±0.19	2.20±0.45	1.31±0.22
M24	3.62±0.23	1.04±0.09	0.10±0.01	3.42±0.44	2.00±0.00	1.46±0.08
M25	3.82±0.20	1.06±0.09	0.11±0.01	3.14±0.51	2.00±0.00	1.97±0.21
M26	3.53±0.05	1.00±0.12	0.08±0.01	3.58±0.22	2.00±0.00	1.61±0.17
M27	3.34±0.27	1.16±0.15	0.10±0.01	3.22±0.20	2.00±0.00	1.20±0.14
M28	2.84±0.62	0.94±0.19	0.07±0.01	3.26±0.40	2.00±0.00	1.03±0.11
M29	3.06±0.09	1.24±0.09	0.08±0.01	3.42±0.43	2.20±0.45	1.14±0.18
M30	2.94±0.31	0.82±0.08	0.08±0.01	2.38±0.18	2.00±0.00	1.06±0.16
