# Supplementary material for: Characterization of Thirty Germplasms of Millet Pepper (Capsicum frutescens L.) in Terms of Fruit Morphology, Capsaicinoids, and Nutritional Components
Source: Metabolites. 2025 Jan 14;15(1):47. doi: 10.3390/metabo15010047 (PMC11767324; doi:10.3390/metabo15010047)
Supplement: Supplementary file 1 [file metabolites-15-00047-s001.zip › Table S2.xlsx]

## Sheet: Sheet1
	Chlorophyll a (mg/L)	Chlorophyll b (mg/L)	Total Carotenoids (mg/L)	Total soluble solid (%)	Titratable acid (%)	Total sugar (mg/g)	Total phenols (mg/g)	Vitamin E (μg/g)	Total dietary fiber (g/100g)
M1	0.151	0.07	0.178	7	0.268	8.678	1.791	212.607	8.91
M2	0.222	0.275	0.377	5.2	0.67	7.449	1.912	217.334	7.78
M3	0.177	0.129	0.147	4.4	0.536	9.188	1.693	183.35	9.16
M4	0.1	0.111	0.063	5.67	0.67	8.748	1.983	145.454	8.95
M5	0.214	0.304	0.007	5.5	0.268	7.626	2.342	119.096	8.56
M6	0.333	0.141	0.187	6.9	0.67	8.466	2.304	110.641	8.69
M7	0.177	0.129	0.226	6.7	0.536	9.853	1.806	102.757	12.73
M8	0.546	0.18	0.263	6.5	0.268	7.202	2.064	30.1	8.19
M9	0.338	0.297	0.301	8.73	0.536	9.668	1.732	31.036	8.94
M10	0.162	0.268	0.193	3.1	0.536	9.102	2.205	36.065	10.79
M11	0.178	0.18	0.07	5	0.536	10.107	1.363	64.346	10.32
M12	0.249	0.138	0.126	5.3	0.402	7.888	1.804	130.774	8.47
M13	0.091	0.064	0.047	4.4	0.268	7.644	1.771	148.239	10.07
M14	0.374	0.206	0.179	3.9	0.67	6.226	1.43	108.792	6.44
M15	0.144	0.124	0.151	3.7	0.268	6.008	1.39	129.943	7.79
M16	0.147	0.097	0.192	4.4	0.268	6.66	1.519	110.298	5.4
M17	0.252	0.143	0.377	7.5	0.268	7.801	1.83	15.246	7.47
M18	0.422	0.408	0.184	6.4	0.536	10.25	2.905	15.923	9.31
M19	0.435	0.206	0.203	4.3	0.402	10.131	1.626	14.16	15.14
M20	0.127	0.163	0.016	4.7	0.67	8.892	1.557	15.593	10.3
M21	0.252	0.143	0.351	5.7	0.268	9.499	2.253	13.965	7.87
M22	0.145	0.086	0.113	6	0.536	9.222	2.419	14.197	9.88
M23	0.096	0.277	0.244	5	0.536	7.227	2.249	16.683	5.74
M24	0.174	0.099	0.124	4.5	0.402	9.147	2.711	15.104	9.3
M25	0.068	0.035	0.137	4.33	0.804	7.924	2.832	15.609	8.58
M26	0.212	0.159	0.306	5.67	0.402	8.438	2.416	16.26	10.15
M27	0.171	0.258	0.2	5.83	0.536	6.959	1.573	18.157	7.93
M28	0.147	0.154	0.127	3.8	0.67	7.99	1.764	15.306	9.01
M29	0.433	0.359	0.272	6.9	0.402	7.052	2.185	16.506	12
M30	0.488	0.267	0.214	3.8	0.536	11.9	1.55	15.698	8.48
Average	0.234167	0.182333	0.185833	5.361	0.477933	8.4315	1.96597	69.9746	9.07833
SD	0.128145	0.0916336	0.0978775	1.31016	0.160041	1.34606	0.424765	66.4358	1.94814
Note: Each value of the samples are the mean value of three repetitions
