# Supplementary material for: Characterization of Thirty Germplasms of Millet Pepper (Capsicum frutescens L.) in Terms of Fruit Morphology, Capsaicinoids, and Nutritional Components
Source: Metabolites. 2025 Jan 14;15(1):47. doi: 10.3390/metabo15010047 (PMC11767324; doi:10.3390/metabo15010047)
Supplement: Supplementary file 1 [file metabolites-15-00047-s001.zip › Table S3.xlsx]

## Sheet: capsaicinoid contents
Capsaicinoid contents
	Capsaicin	Nordihydrocapsaicin	Dihydrocapsaicin	Total capsaicinoids
M1	2228.94±24.02	80.05±10.1	1831.54±6.06	4140.53
M2	1890.74±10.22	89.51±15.47	1053.4±19.48	3033.65
M3	626.11±2.79	189.81±14.29	604.99±3.83	1420.91
M4	839.1±5.79	136.04±4.49	731.86±9.93	1707
M5	986.26±6.63	60.36±2.36	712.95±13.3	1759.57
M6	1153.63±6.46	170.05±20.14	960.66±7.82	2284.34
M7	2164.6±6.71	274.94±14.85	1238.62±31.91	3678.16
M8	936.27±5.09	42.35±12.89	690.9±2.44	1669.52
M9	779.77±3.83	22.74±1.55	526.26±6.04	1328.77
M10	546.11±5.95	393.17±41.17	437.87±7.22	1377.15
M11	284.13±0.89	41.8±3.65	380.74±8.53	706.67
M12	2093.35±3.86	117.39±22.16	1483.56±21.6	3694.3
M13	994.4±7.6	ND	837.58±5.14	1831.98
M14	1267.36±8.14	28.19±3.76	819.04±18.9	2114.59
M15	879.5±15.06	16.16±2.78	576.07±20.27	1471.73
M16	1011.43±4.47	18.91±6.97	664.84±9.29	1695.18
M17	1383.69±5.84	95.96±12.69	1384.9±17.64	2864.55
M18	1928.12±5.93	206.1±19.73	2960.74±6.98	5094.96
M19	1485.35±4.05	ND	712.1±13.51	2197.45
M20	1097.03±0.25	33.32±3.27	821.66±9.43	1952.01
M21	1006.07±1.72	44.37±8.37	923.89±18.7	1974.33
M22	569.94±5.72	145.36±11.06	913.58±5.54	1628.88
M23	1447.7±6.25	217.7±9.48	1169.39±10.28	2834.79
M24	1564.71±2.96	228.31±8.57	1341.08±15.81	3134.1
M25	1014.01±18.73	49.97±16.04	942.43±6.39	2006.41
M26	688.12±4.56	46.37±4.12	733.67±8.57	1468.16
M27	3271.86±11.19	229.19±25.77	2122.91±8.79	5623.96
M28	1629.75±0.61	122.7±5.27	922.92±38.63	2675.37
M29	1163.44±4.89	32.58±1.36	1046.16±14.5	2242.18
M30	725.82±1.11	83.26±4.27	657.04±11.86	1466.12
Note: The results are shown as the mean ± SD for three biological replicates
