# Supplementary material for: Characterization of Thirty Germplasms of Millet Pepper (Capsicum frutescens L.) in Terms of Fruit Morphology, Capsaicinoids, and Nutritional Components
Source: Metabolites. 2025 Jan 14;15(1):47. doi: 10.3390/metabo15010047 (PMC11767324; doi:10.3390/metabo15010047)
Supplement: Supplementary file 1 [file metabolites-15-00047-s001.zip › Table S4.xlsx]

## Sheet: 指标相关性
		Correlation analysis results of all indicators
ID	C14.0	C22.0	C10.0	C24.0	C17.1	C17.0	C22.1n9	C8.0	C18.0	C16.0	C20.0	C18.2n6c	C18.1n9c	C16.1n7	C20.2	C15.1	C18.3n3	C15.0	C4.0	C6.0	TSS	Chlorophyll..b.	Chlorophyll..a.	Carotenoid	Total.phenols	C20.4n6	Total.sugar	Total.dietary.fiber	Number.of.ventricles	Vitamin.E	Fruit.length	Fruit.stalk.length	Fruit.flesh	Fruit.weight	Hardness.	Gumminess	Fruit.width	Chewiness	Springiness	C18.2n6t	Nordihydrocapsaicin	Titratable.acid	Dihydrocapsaicin	Capsaicin	Cohesiveness
C14:0	1	0.979	0.971	0.956	0.966	0.949	0.875	0.908	0.962	0.942	0.942	0.897	0.866	0.978	0.722	0.807	0.793	0.675	0.339	0.274	0.402	0.383	0.121	-0.061	0.174	-0.025	0.094	-0.064	0.323	-0.043	0.037	0.291	0.153	0.097	0.121	0.009	0.041	-0.143	-0.341	-0.196	-0.099	-0.215	-0.017	-0.101	-0.424
C22:0	0.979	1	0.976	0.977	0.963	0.95	0.886	0.931	0.965	0.934	0.96	0.894	0.879	0.932	0.769	0.752	0.715	0.67	0.338	0.28	0.33	0.386	0.081	-0.126	0.172	-0.021	0.086	-0.065	0.359	-0.006	0.12	0.362	0.172	0.099	0.174	0.072	0.059	-0.095	-0.293	-0.22	-0.08	-0.168	-0.079	-0.123	-0.399
C10:0	0.971	0.976	1	0.977	0.976	0.927	0.89	0.938	0.934	0.888	0.916	0.851	0.818	0.907	0.676	0.789	0.686	0.698	0.402	0.333	0.388	0.421	0.133	-0.087	0.114	-0.015	0.087	-0.042	0.371	-0.005	0.073	0.348	0.167	0.086	0.175	0.06	0.031	-0.105	-0.304	-0.192	-0.154	-0.153	-0.079	-0.125	-0.451
C24:0	0.956	0.977	0.977	1	0.96	0.917	0.932	0.927	0.907	0.856	0.901	0.806	0.781	0.885	0.707	0.747	0.638	0.669	0.415	0.338	0.405	0.364	0.085	-0.037	0.09	-0.002	0.109	-0.036	0.349	-0.012	0.082	0.372	0.176	0.068	0.162	0.044	0.026	-0.121	-0.319	-0.216	-0.098	-0.117	-0.132	-0.122	-0.471
C17:1	0.966	0.963	0.976	0.96	1	0.978	0.93	0.877	0.917	0.887	0.924	0.819	0.785	0.913	0.684	0.883	0.778	0.775	0.407	0.333	0.419	0.454	0.173	-0.055	0.187	0.047	0.156	-0.032	0.311	-0.066	0.032	0.322	0.093	0.017	0.098	-0.014	-0.04	-0.159	-0.353	-0.216	-0.098	-0.131	0.031	-0.086	-0.424
C17:0	0.949	0.95	0.927	0.917	0.978	1	0.893	0.818	0.927	0.92	0.95	0.844	0.826	0.924	0.733	0.887	0.85	0.775	0.32	0.263	0.373	0.449	0.159	-0.084	0.291	0.096	0.184	-0.04	0.269	-0.098	0.049	0.297	0.05	-0.005	0.053	-0.048	-0.069	-0.184	-0.376	-0.245	-0.017	-0.154	0.117	-0.049	-0.362
C22:1n9	0.875	0.886	0.89	0.932	0.93	0.893	1	0.808	0.762	0.713	0.792	0.61	0.576	0.791	0.621	0.802	0.617	0.717	0.529	0.416	0.452	0.342	0.139	0.065	0.059	0.001	0.169	-0.039	0.249	-0.081	-0.018	0.351	0.098	-0.022	0.065	-0.034	-0.022	-0.145	-0.295	-0.197	-0.11	-0.042	-0.103	-0.135	-0.401
C8:0	0.908	0.931	0.938	0.927	0.877	0.818	0.808	1	0.891	0.838	0.89	0.829	0.805	0.836	0.679	0.614	0.538	0.524	0.451	0.379	0.294	0.283	0.118	-0.153	0.015	-0.091	-0.034	-0.064	0.411	0.116	0.107	0.337	0.252	0.117	0.276	0.173	0.076	-0.027	-0.233	-0.239	-0.23	-0.243	-0.243	-0.209	-0.436
C18:0	0.962	0.965	0.934	0.907	0.917	0.927	0.762	0.891	1	0.985	0.974	0.969	0.963	0.953	0.773	0.732	0.784	0.616	0.236	0.225	0.311	0.384	0.098	-0.163	0.268	0.032	0.076	-0.071	0.393	0.027	0.133	0.31	0.157	0.117	0.165	0.057	0.034	-0.116	-0.331	-0.202	-0.037	-0.236	0.02	-0.079	-0.402
C16:0	0.942	0.934	0.888	0.856	0.887	0.92	0.713	0.838	0.985	1	0.972	0.983	0.97	0.962	0.791	0.748	0.848	0.617	0.158	0.139	0.281	0.397	0.088	-0.158	0.309	0.069	0.09	-0.085	0.35	0.008	0.129	0.254	0.114	0.113	0.133	0.042	0.023	-0.118	-0.33	-0.227	-0.001	-0.276	0.107	-0.046	-0.333
C20:0	0.942	0.96	0.916	0.901	0.924	0.95	0.792	0.89	0.974	0.972	1	0.937	0.931	0.929	0.796	0.762	0.798	0.658	0.258	0.223	0.282	0.389	0.116	-0.17	0.3	0.092	0.098	-0.073	0.334	-0.018	0.113	0.297	0.101	0.043	0.133	0.035	-0.041	-0.141	-0.361	-0.283	-0.042	-0.275	0.038	-0.097	-0.36
C18:2n6c	0.897	0.894	0.851	0.806	0.819	0.844	0.61	0.829	0.969	0.983	0.937	1	0.987	0.92	0.783	0.651	0.779	0.531	0.091	0.089	0.216	0.369	0.054	-0.212	0.28	0.051	0.05	-0.074	0.384	0.07	0.179	0.251	0.144	0.164	0.195	0.11	0.067	-0.062	-0.277	-0.213	-0.005	-0.288	0.074	-0.054	-0.32
C18:1n9c	0.866	0.879	0.818	0.781	0.785	0.826	0.576	0.805	0.963	0.97	0.931	0.987	1	0.887	0.778	0.583	0.737	0.486	0.062	0.087	0.17	0.332	0.035	-0.257	0.32	0.049	0.041	-0.072	0.383	0.064	0.207	0.267	0.163	0.165	0.195	0.11	0.065	-0.064	-0.272	-0.203	0.019	-0.277	0.047	-0.054	-0.305
C16:1n7	0.978	0.932	0.907	0.885	0.913	0.924	0.791	0.836	0.953	0.962	0.929	0.92	0.887	1	0.715	0.804	0.871	0.642	0.24	0.191	0.399	0.381	0.116	-0.029	0.244	-0.006	0.088	-0.098	0.279	-0.076	0.006	0.208	0.113	0.094	0.059	-0.049	0.027	-0.186	-0.382	-0.192	-0.048	-0.27	0.081	-0.059	-0.39
C20:2	0.722	0.769	0.676	0.707	0.684	0.733	0.621	0.679	0.773	0.791	0.796	0.783	0.778	0.715	1	0.53	0.594	0.456	0.105	0.083	0.169	0.343	0.112	-0.145	0.203	0.109	0.222	0.194	0.251	0.025	0.248	0.353	0.065	0.137	0.268	0.22	0.103	0.073	-0.139	-0.38	0.027	-0.168	-0.075	-0.167	-0.217
C15:1	0.807	0.752	0.789	0.747	0.883	0.887	0.802	0.614	0.732	0.748	0.762	0.651	0.583	0.804	0.53	1	0.889	0.836	0.341	0.269	0.493	0.532	0.279	0.086	0.277	0.166	0.249	-0.036	0.157	-0.171	-0.123	0.148	-0.107	-0.118	-0.085	-0.188	-0.183	-0.267	-0.443	-0.195	-0.008	-0.093	0.328	0.017	-0.374
C18:3n3	0.793	0.715	0.686	0.638	0.778	0.85	0.617	0.538	0.784	0.848	0.798	0.779	0.737	0.871	0.594	0.889	1	0.695	0.095	0.063	0.393	0.453	0.209	0.024	0.422	0.179	0.205	-0.077	0.133	-0.172	-0.093	0.047	-0.105	-0.059	-0.128	-0.213	-0.152	-0.287	-0.458	-0.175	0.103	-0.245	0.439	0.093	-0.269
C15:0	0.675	0.67	0.698	0.669	0.775	0.775	0.717	0.524	0.616	0.617	0.658	0.531	0.486	0.642	0.456	0.836	0.695	1	0.246	0.142	0.322	0.557	0.34	0.022	0.272	0.201	0.458	0.045	0.001	-0.328	-0.151	0.081	-0.228	-0.235	-0.117	-0.22	-0.309	-0.313	-0.455	0.08	0.026	0.018	0.209	-0.087	-0.371
C4:0	0.339	0.338	0.402	0.415	0.407	0.32	0.529	0.451	0.236	0.158	0.258	0.091	0.062	0.24	0.105	0.341	0.095	0.246	1	0.913	0.473	0.065	0.318	0.181	-0.273	-0.07	-0.13	-0.191	0.473	0.352	0.13	0.253	0.231	0.089	0.233	0.183	0.157	0.135	0.082	0.019	-0.413	-0.271	-0.245	-0.244	-0.314
C6:0	0.274	0.28	0.333	0.338	0.333	0.263	0.416	0.379	0.225	0.139	0.223	0.089	0.087	0.191	0.083	0.269	0.063	0.142	0.913	1	0.424	-0.006	0.255	0.129	-0.215	-0.112	-0.148	-0.225	0.521	0.387	0.22	0.197	0.234	0.116	0.235	0.183	0.151	0.122	0.055	-0.011	-0.361	-0.233	-0.217	-0.198	-0.3
TSS	0.402	0.33	0.388	0.405	0.419	0.373	0.452	0.294	0.311	0.281	0.282	0.216	0.17	0.399	0.169	0.493	0.393	0.322	0.473	0.424	1	0.178	0.275	0.408	0.188	0.141	0.084	0.046	0.377	-0.039	-0.16	0.13	-0.001	-0.057	-0.112	-0.231	-0.014	-0.276	-0.364	0.19	-0.063	-0.119	0.338	0.212	-0.414
Chlorophyll (b)	0.383	0.386	0.421	0.364	0.454	0.449	0.342	0.283	0.384	0.397	0.389	0.369	0.332	0.381	0.343	0.532	0.453	0.557	0.065	-0.006	0.178	1	0.536	0.272	0.113	0	0.116	0.063	0.029	-0.266	-0.253	-0.086	-0.204	-0.274	-0.153	-0.216	-0.132	-0.241	-0.322	-0.144	0.164	0.055	0.25	0.129	-0.163
Chlorophyll (a)	0.121	0.081	0.133	0.085	0.173	0.159	0.139	0.118	0.098	0.088	0.116	0.054	0.035	0.116	0.112	0.279	0.209	0.34	0.318	0.255	0.275	0.536	1	0.388	-0.012	0.1	0.231	0.171	0.011	-0.266	-0.306	-0.095	-0.22	-0.276	-0.062	-0.165	-0.283	-0.223	-0.308	0.059	-0.213	-0.171	0.073	-0.024	-0.404
Carotenoid	-0.061	-0.126	-0.087	-0.037	-0.055	-0.084	0.065	-0.153	-0.163	-0.158	-0.17	-0.212	-0.257	-0.029	-0.145	0.086	0.024	0.022	0.181	0.129	0.408	0.272	0.388	1	0.064	0.133	-0.04	-0.14	0	-0.159	-0.296	-0.251	-0.373	-0.333	-0.452	-0.485	-0.319	-0.427	-0.362	0.074	-0.002	-0.092	0.113	0.162	-0.076
Total phenols	0.174	0.172	0.114	0.09	0.187	0.291	0.059	0.015	0.268	0.309	0.3	0.28	0.32	0.244	0.203	0.277	0.422	0.272	-0.273	-0.215	0.188	0.113	-0.012	0.064	1	0.259	0.122	0.045	-0.021	-0.322	-0.057	-0.038	-0.361	-0.283	-0.397	-0.449	-0.407	-0.512	-0.562	-0.02	0.328	0.095	0.35	-0.028	-0.054
C20:4n6	-0.025	-0.021	-0.015	-0.002	0.047	0.096	0.001	-0.091	0.032	0.069	0.092	0.051	0.049	-0.006	0.109	0.166	0.179	0.201	-0.07	-0.112	0.141	0	0.1	0.133	0.259	1	0.489	0.106	0.108	-0.019	-0.087	-0.152	-0.454	-0.37	-0.306	-0.335	-0.635	-0.325	-0.369	0.05	0.15	-0.039	0.266	0.073	-0.041
Total sugar	0.094	0.086	0.087	0.109	0.156	0.184	0.169	-0.034	0.076	0.09	0.098	0.05	0.041	0.088	0.222	0.249	0.205	0.458	-0.13	-0.148	0.084	0.116	0.231	-0.04	0.122	0.489	1	0.495	-0.112	-0.258	-0.138	-0.226	-0.136	-0.115	0.021	-0.096	-0.467	-0.102	-0.255	0.221	0.215	0.209	0.019	-0.194	-0.379
Total dietary fiber	-0.064	-0.065	-0.042	-0.036	-0.032	-0.04	-0.039	-0.064	-0.071	-0.085	-0.073	-0.074	-0.072	-0.098	0.194	-0.036	-0.077	0.045	-0.191	-0.225	0.046	0.063	0.171	-0.14	0.045	0.106	0.495	1	-0.186	-0.181	-0.137	-0.009	-0.114	-0.124	0.082	0.031	-0.187	-0.014	-0.08	-0.113	0.064	0.091	-0.084	-0.04	-0.13
Number of ventricles	0.323	0.359	0.371	0.349	0.311	0.269	0.249	0.411	0.393	0.35	0.334	0.384	0.383	0.279	0.251	0.157	0.133	0.001	0.473	0.521	0.377	0.029	0.011	0	-0.021	0.108	-0.112	-0.186	1	0.74	0.478	0.28	0.254	0.252	0.292	0.29	0.237	0.22	0.184	0.15	-0.05	-0.107	0.032	0.113	-0.114
Vitamin E	-0.043	-0.006	-0.005	-0.012	-0.066	-0.098	-0.081	0.116	0.027	0.008	-0.018	0.07	0.064	-0.076	0.025	-0.171	-0.172	-0.328	0.352	0.387	-0.039	-0.266	-0.266	-0.159	-0.322	-0.019	-0.258	-0.181	0.74	1	0.624	0.174	0.328	0.335	0.388	0.49	0.328	0.484	0.539	0.045	-0.076	-0.061	-0.061	0.107	0.208
Fruit length	0.037	0.12	0.073	0.082	0.032	0.049	-0.018	0.107	0.133	0.129	0.113	0.179	0.207	0.006	0.248	-0.123	-0.093	-0.151	0.13	0.22	-0.16	-0.253	-0.306	-0.296	-0.057	-0.087	-0.138	-0.137	0.478	0.624	1	0.401	0.452	0.655	0.6	0.676	0.475	0.622	0.577	-0.221	-0.218	0.009	-0.195	-0.131	0.149
Fruit stalk length	0.291	0.362	0.348	0.372	0.322	0.297	0.351	0.337	0.31	0.254	0.297	0.251	0.267	0.208	0.353	0.148	0.047	0.081	0.253	0.197	0.13	-0.086	-0.095	-0.251	-0.038	-0.152	-0.226	-0.009	0.28	0.174	0.401	1	0.323	0.385	0.442	0.449	0.461	0.386	0.314	-0.195	-0.086	-0.122	-0.219	-0.141	-0.132
Fruit flesh	0.153	0.172	0.167	0.176	0.093	0.05	0.098	0.252	0.157	0.114	0.101	0.144	0.163	0.113	0.065	-0.107	-0.105	-0.228	0.231	0.234	-0.001	-0.204	-0.22	-0.373	-0.361	-0.454	-0.136	-0.114	0.254	0.328	0.452	0.323	1	0.863	0.847	0.785	0.687	0.755	0.557	-0.119	-0.17	-0.034	-0.357	-0.223	-0.296
Fruit weight	0.097	0.099	0.086	0.068	0.017	-0.005	-0.022	0.117	0.117	0.113	0.043	0.164	0.165	0.094	0.137	-0.118	-0.059	-0.235	0.089	0.116	-0.057	-0.274	-0.276	-0.333	-0.283	-0.37	-0.115	-0.124	0.252	0.335	0.655	0.385	0.863	1	0.857	0.848	0.779	0.849	0.686	-0.106	-0.279	-0.128	-0.293	-0.272	-0.132
Hardness	0.121	0.174	0.175	0.162	0.098	0.053	0.065	0.276	0.165	0.133	0.133	0.195	0.195	0.059	0.268	-0.085	-0.128	-0.117	0.233	0.235	-0.112	-0.153	-0.062	-0.452	-0.397	-0.306	0.021	0.082	0.292	0.388	0.6	0.442	0.847	0.857	1	0.962	0.65	0.889	0.655	-0.173	-0.3	-0.118	-0.413	-0.353	-0.285
Gumminess	0.009	0.072	0.06	0.044	-0.014	-0.048	-0.034	0.173	0.057	0.042	0.035	0.11	0.11	-0.049	0.22	-0.188	-0.213	-0.22	0.183	0.183	-0.231	-0.216	-0.165	-0.485	-0.449	-0.335	-0.096	0.031	0.29	0.49	0.676	0.449	0.785	0.848	0.962	1	0.719	0.96	0.81	-0.18	-0.327	-0.133	-0.381	-0.293	-0.023
Fruit width	0.041	0.059	0.031	0.026	-0.04	-0.069	-0.022	0.076	0.034	0.023	-0.041	0.067	0.065	0.027	0.103	-0.183	-0.152	-0.309	0.157	0.151	-0.014	-0.132	-0.283	-0.319	-0.407	-0.635	-0.467	-0.187	0.237	0.328	0.475	0.461	0.687	0.779	0.65	0.719	1	0.751	0.748	-0.08	-0.228	-0.111	-0.205	-0.077	0.131
Chewiness	-0.143	-0.095	-0.105	-0.121	-0.159	-0.184	-0.145	-0.027	-0.116	-0.118	-0.141	-0.062	-0.064	-0.186	0.073	-0.267	-0.287	-0.313	0.135	0.122	-0.276	-0.241	-0.223	-0.427	-0.512	-0.325	-0.102	-0.014	0.22	0.484	0.622	0.386	0.755	0.849	0.889	0.96	0.751	1	0.913	-0.099	-0.28	-0.106	-0.313	-0.238	0.112
Springiness	-0.341	-0.293	-0.304	-0.319	-0.353	-0.376	-0.295	-0.233	-0.331	-0.33	-0.361	-0.277	-0.272	-0.382	-0.139	-0.443	-0.458	-0.455	0.082	0.055	-0.364	-0.322	-0.308	-0.362	-0.562	-0.369	-0.255	-0.08	0.184	0.539	0.577	0.314	0.557	0.686	0.655	0.81	0.748	0.913	1	0.039	-0.28	-0.048	-0.247	-0.089	0.416
C18:2n6t	-0.196	-0.22	-0.192	-0.216	-0.216	-0.245	-0.197	-0.239	-0.202	-0.227	-0.283	-0.213	-0.203	-0.192	-0.38	-0.195	-0.175	0.08	0.019	-0.011	0.19	-0.144	0.059	0.074	-0.02	0.05	0.221	-0.113	0.15	0.045	-0.221	-0.195	-0.119	-0.106	-0.173	-0.18	-0.08	-0.099	0.039	1	0.143	0.067	0.232	0.189	-0.046
Nordihydrocapsaicin	-0.099	-0.08	-0.154	-0.098	-0.098	-0.017	-0.11	-0.23	-0.037	-0.001	-0.042	-0.005	0.019	-0.048	0.027	-0.008	0.103	0.026	-0.413	-0.361	-0.063	0.164	-0.213	-0.002	0.328	0.15	0.215	0.064	-0.05	-0.076	-0.218	-0.086	-0.17	-0.279	-0.3	-0.327	-0.228	-0.28	-0.28	0.143	1	0.396	0.329	0.28	0
Titratable acid	-0.215	-0.168	-0.153	-0.117	-0.131	-0.154	-0.042	-0.243	-0.236	-0.276	-0.275	-0.288	-0.277	-0.27	-0.168	-0.093	-0.245	0.018	-0.271	-0.233	-0.119	0.055	-0.171	-0.092	0.095	-0.039	0.209	0.091	-0.107	-0.061	0.009	-0.122	-0.034	-0.128	-0.118	-0.133	-0.111	-0.106	-0.048	0.067	0.396	1	0.002	0.093	-0.019
Dihydrocapsaicin	-0.017	-0.079	-0.079	-0.132	0.031	0.117	-0.103	-0.243	0.02	0.107	0.038	0.074	0.047	0.081	-0.075	0.328	0.439	0.209	-0.245	-0.217	0.338	0.25	0.073	0.113	0.35	0.266	0.019	-0.084	0.032	-0.061	-0.195	-0.219	-0.357	-0.293	-0.413	-0.381	-0.205	-0.313	-0.247	0.232	0.329	0.002	1	0.772	0.206
Capsaicin	-0.101	-0.123	-0.125	-0.122	-0.086	-0.049	-0.135	-0.209	-0.079	-0.046	-0.097	-0.054	-0.054	-0.059	-0.167	0.017	0.093	-0.087	-0.244	-0.198	0.212	0.129	-0.024	0.162	-0.028	0.073	-0.194	-0.04	0.113	0.107	-0.131	-0.141	-0.223	-0.272	-0.353	-0.293	-0.077	-0.238	-0.089	0.189	0.28	0.093	0.772	1	0.286
Cohesiveness	-0.424	-0.399	-0.451	-0.471	-0.424	-0.362	-0.401	-0.436	-0.402	-0.333	-0.36	-0.32	-0.305	-0.39	-0.217	-0.374	-0.269	-0.371	-0.314	-0.3	-0.414	-0.163	-0.404	-0.076	-0.054	-0.041	-0.379	-0.13	-0.114	0.208	0.149	-0.132	-0.296	-0.132	-0.285	-0.023	0.131	0.112	0.416	-0.046	0	-0.019	0.206	0.286	1
